# Supplementary material for: Do Children with Attention-Deficit/Hyperactivity Disorder Follow a Different Dietary Pattern than That of Their Control Peers?
Source: Nutrients. 2022 Mar 8;14(6):1131. doi: 10.3390/nu14061131 (PMC8949924; doi:10.3390/nu14061131)
Supplement: Supplementary file 1 [file nutrients-14-01131-s001.zip]

Archive with 1 entries (1 files):
- nutrients-1611594-supplementary.pdf
